# Supplementary material for: Analyzing cell-type-specific dynamics of metabolism in kidney repair
Source: Nat Metab. 2022 Aug 25;4(9):1109–18. doi: 10.1038/s42255-022-00615-8 (PMC9499864; doi:10.1038/s42255-022-00615-8)
Supplement: Supplementary file 2 — Statistical Source Data [file 42255_2022_615_MOESM2_ESM.xlsx]

## Sheet: fig.2E
	Total areas	PT_S1/S2	PT_S3		PT_S1/S2 vs. total ratio	PT_S3 vs. total ratio
Sham_1	47914	20643	6980		0.430834	0.145678
Sham_2	50469	19417	8073		0.384731	0.15996
Sham_3	41332	18320	5505		0.44324	0.13319
bIRI_1	57898	20376	2117		0.351929	0.0365643
bIRI_2	49670	12991	1930		0.261546	0.0388565
bIRI_3	49380	10312	1913		0.208829	0.0387404
				2-tailed t-test	0.0327861	0.000154051
