# Supplementary material for: Analyzing cell-type-specific dynamics of metabolism in kidney repair
Source: Nat Metab. 2022 Aug 25;4(9):1109–18. doi: 10.1038/s42255-022-00615-8 (PMC9499864; doi:10.1038/s42255-022-00615-8)
Supplement: Supplementary file 3 — Statistical Source Data [file 42255_2022_615_MOESM3_ESM.xlsx]

## Sheet: Fig. 3D
		Hexose M+6/total hexose ratio (%)					3PG M+3 13C enrichment (%)					G3P M+3 13C enrichment (%)					R5P/X5P M+3 13C enrichment (%)					Lactate M+3 13C enrichment (%)					Glu M+2 13C enrichment (%)
		15 min	30 min	60 min	120 min	AUC	15 min	30 min	60 min	120 min	AUC	15 min	30 min	60 min	120 min	AUC	15 min	30 min	60 min	120 min	AUC	15 min	30 min	60 min	120 min	AUC	15 min	30 min	60 min	120 min	AUC
Sham_1	PT_S1/S2	27.5705	26.6649	20.836	20.3019	21.335	25.0342	39.6206	38.0422	40.9693	35.0663	24.1627	30.8766	32.6353	34.6023	29.6985	19.2163	26.4731	26.3852	30.8869	24.9819	44.4513	50.4893	53.1599	49.1046	47.2343	4.2807	5.41684	5.92351	5.86967	5.23948
Sham_2	PT_S1/S2	23.2735	22.3022	28.0293	24.2683	23.6689	31.0226	45.0047	45.8264	43.8363	40.4601	25.1782	36.5119	34.3646	30.7144	30.5586	20.5896	23.114	20.0796	18.7726	19.1306	38.041	44.8029	40.9386	46.6189	40.1624	3.54192	4.88944	6.08336	5.50985	5.01823
Sham_3	PT_S1/S2	27.0275	25.7341	26.0789	18.526	22.6146	39.4844	42.8472	47.8944	50.1789	43.4745	31.7959	30.4797	31.2271	40.7538	31.588	22.2515	18.0502	23.074	33.7833	23.2644	44.6028	44.9378	48.6706	47.5015	44.1281	4.69277	4.98932	6.0714	6.90418	5.52492
Sham_1	PT_S3	18.3404	19.2546	13.2668	11.4835	13.7487	25.4411	34.779	42.7305	40.2714	35.793	20.2556	29.1405	33.624	32.7135	28.7832	16.9737	21.3838	23.7039	25.7844	21.4663	47.6075	55.0355	56.134	51.7147	50.249	4.11873	5.41237	5.70769	5.36193	5.01053
Sham_2	PT_S3	16.6875	14.4148	21.1279	13.8548	16.1754	28.9571	38.2354	45.4148	35.8305	36.777	21.6175	38.5609	34.2421	29.4507	30.1358	17.4176	19.3752	17.6811	16.5935	16.5888	39.1909	43.3198	42.557	51.3216	41.8106	3.90578	4.47555	5.45511	5.76988	4.81553
Sham_3	PT_S3	20.5792	18.0481	19.7183	11.0194	16.1056	45.2835	39.4499	49.3369	43.5773	42.453	32.7357	29.2904	33.7926	35.058	31.0207	19.5218	15.4995	22.3749	27.7741	20.6805	44.5645	47.0217	50.3301	49.5889	45.6582	4.56143	4.80835	5.35937	5.64216	4.89205
2-tailed paired t test						0.00228605					0.40969					0.049092					0.0119577					0.0493477					0.125582

## Sheet: Fig. 3E
		Gln M+5 13C enrichment (%)					Glu M+5 13C enrichment (%)					Glu M+3 13C enrichment (%)					Asp M+4 13C enrichment (%)					Malate M+4 13C enrichment (%)
		15 min	30 min	60 min	120 min	AUC	15 min	30 min	60 min	120 min	AUC	15 min	30 min	60 min	120 min	AUC	15 min	30 min	60 min	120 min	AUC	15 min	30 min	60 min	120 min	AUC
Sham_1	PT_S1/S2	58.9608	62.6873	63.1123	61.4032	58.1419	12.6776	12.55	16.6747	18.536	14.8248	1.74166	2.84708	2.87636	2.51467	2.45884	9.78827	14.3791	16.1317	14.9772	13.7133	9.66424	14.8043	16.2092	17.8286	14.5194
Sham_2	PT_S1/S2	59.1963	65.7859	59.3386	63.3274	57.8182	9.51909	13.1736	15.0926	17.8667	13.7863	1.80065	1.59918	1.5667	1.83751	1.57182	9.21024	11.2599	11.6202	11.7527	10.5583	9.78492	10.383	12.6768	14.0888	11.4459
Sham_3	PT_S1/S2	62.298	61.6166	57.5319	56.5889	55.0621	14.9567	12.9337	16.3722	20.9488	15.6714	1.54276	2.23759	2.74233	2.15414	2.1793	7.48668	13.4877	16.8872	12.8819	13.0179	8.5764	14.4045	16.7465	15.4199	13.9078
Sham_1	PT_S3	50.3252	58.0598	56.2949	58.8587	53.0021	13.4903	14.3337	18.265	20.2464	16.2848	1.51345	2.84976	2.68279	2.18861	2.27671	11.367	14.7599	15.6053	15.3194	13.8702	9.70826	14.3237	15.7636	16.2519	13.8735
Sham_2	PT_S3	50.3138	57.9674	48.6692	53.887	48.8808	10.8142	16.4622	17.2087	18.2786	15.4613	1.45361	1.2483	1.40094	1.44005	1.30112	8.70378	13.2794	11.3328	11.353	10.6659	10.2744	10.4401	12.0227	12.7418	10.9358
Sham_3	PT_S3	53.8356	56.8151	50.4349	45.5971	47.6946	15.3711	13.629	19.0873	21.4994	17.0094	1.29053	2.05183	2.62617	1.76919	1.97315	7.17535	12.5495	16.0555	10.6523	11.9338	8.34845	13.6631	16.8142	14.6799	13.5807
2-tailed paired t test						0.0229414					0.00433684					0.0141859					0.570116					0.033177

## Sheet: Fig. 3F
		Glu M+2 13C enrichment (%)
		60 min	120 min	AUC
Sham_1	PT_S1/S2	3.9815	3.1974	2.7901
Sham_2	PT_S1/S2	3.32566	3.19803	2.46234
Sham_3	PT_S1/S2	4.11262	3.55799	2.94581
Sham_1	PT_S3	3.69604	3.28812	2.67005
Sham_2	PT_S3	3.0735	3.06314	2.30253
Sham_3	PT_S3	3.97003	3.1378	2.76947
2-tailed paired t test				0.0118522

## Sheet: Fig. 3G
		U-13C6-Glucose	U-13C5-Glutamine	U-13C18-Linoleate				U-13C6-Glucose	U-13C5-Glutamine	U-13C18-Linoleate
		120 min	120 min	120 min				120 min	120 min	120 min
Sham_1	PT_S1/S2	5.86967	21.0506	3.1974		Sham_1	PT_S3	5.36193	22.435	3.28812
Sham_2	PT_S1/S2	5.50985	19.7042	3.19803		Sham_2	PT_S3	5.76988	19.7187	3.06314
Sham_3	PT_S1/S2	6.90418	23.1029	3.55799		Sham_3	PT_S3	5.64216	23.2686	3.1378
one-way ANOVA test
ANOVA summary								ANOVA summary
F	240.8							F	264
P value	<0,0001							P value	<0,0001
P value summary	****							P value summary	****
Significant diff. among means (P < 0.05)?	Yes							Significant diff. among means (P < 0.05)?	Yes
R squared	0.9877							R squared	0.9888
