# Supplementary material for: Analyzing cell-type-specific dynamics of metabolism in kidney repair
Source: Nat Metab. 2022 Aug 25;4(9):1109–18. doi: 10.1038/s42255-022-00615-8 (PMC9499864; doi:10.1038/s42255-022-00615-8)
Supplement: Supplementary file 4 — Statistical Source Data [file 42255_2022_615_MOESM4_ESM.xlsx]

## Sheet: Fig. 4F
	Spearman's correlation								FDR
		bIRI_1	bIRI_2	bIRI_3						bIRI_1	bIRI_2	bIRI_3
		Pseudotime	Pseudotime	Pseudotime	Average	SD				Pseudotime	Pseudotime	Pseudotime
	Pseudotime	1	1	1					Pseudotime	0	0	0
U-13C6-glucose	Hexose M+6/total hexose ratio (%)	-0.557641	-0.54038	-0.582885	-0.560302	0.0113252		U-13C6-glucose	Hexose M+6/total hexose ratio (%)	0	0	0
	3PG M+3 13C enrichment (%)	-0.118167	-0.274749	-0.132156	-0.175024	0.0241893			3PG M+3 13C enrichment (%)	1.93158e-74	3.77784e-296	1.66512e-90
	G3P M+3 13C enrichment (%)	0.467905	-0.13927	0.196659	0.175098	0.13324			G3P M+3 13C enrichment (%)	0	7.20748e-87	6.07538e-210
	R5P/X5P M+3 13C enrichment (%)	0.199462	-0.192616	0.0584716	0.0217727	0.0765932			R5P/X5P M+3 13C enrichment (%)	4.30092e-297	4.40437e-167	2.3765e-26
	Lactate M+3 13C enrichment (%)	0.3031	0.127526	0.228581	0.219736	0.0373881			Lactate M+3 13C enrichment (%)	0	2.58477e-60	7.90329e-260
	Glu M+2 13C enrichment (%)	-0.350578	-0.441804	-0.341029	-0.377804	0.0155805			Glu M+2 13C enrichment (%)	0	0	0
U-13C5-glutamine	Gln M+5 13C enrichment (%)	-0.303551	-0.456772	-0.467465	-0.409263	0.0678482		U-13C5-glutamine	Gln M+5 13C enrichment (%)	0	0	0
	Glu M+5 13C enrichment (%)	-0.116105	-0.0965997	-0.664832	-0.292512	0.228727			Glu M+5 13C enrichment (%)	1.7493e-178	1.1917e-27	0
	Glu M+3 13C enrichment (%)	-0.185622	-0.220764	-0.566206	-0.324198	0.157274			Glu M+3 13C enrichment (%)	6.19773e-300	3.95962e-185	0
	Asp M+4 13C enrichment (%)	-0.0920749	0.0734032	-0.236916	-0.0851959	0.0699565			Asp M+4 13C enrichment (%)	3.76835e-107	6.90514e-23	6.77244e-251
	Malate M+4 13C enrichment (%)	-0.244358	-0.00284021	-0.49566	-0.247619	0.117704			Malate M+4 13C enrichment (%)	0	0.0165993	0
U-13C18-linoleate	Glu M+2 13C enrichment (%)	-0.126868	0.0705314	-0.504795	-0.187044	0.165803		U-13C18-linoleate	Glu M+2 13C enrichment (%)	7.25241e-147	1.89494e-21	0

## Sheet: Fig. 4I
		Hexose M+6/total hexose ratio (%)					Lactate M+3 13C enrichment (%)					Glu M+2 13C enrichment (%)
		15 min	30 min	60 min	120 min	AUC	15 min	30 min	60 min	120 min	AUC	15 min	30 min	60 min	120 min	AUC
bIRI_1	PT_S1/S2	14.2221	10.2664	11.6584	9.40027	10.4247	49.0892	51.6147	56.562	51.2507	49.8373	3.71941	3.39109	5.02264	4.57862	4.1289
bIRI_2	PT_S1/S2	7.31165	9.7983	10.7129	12.0201	9.77349	34.0995	38.5807	38.7411	38.3591	35.614	4.16925	4.11028	4.00361	4.51511	3.92197
bIRI_3	PT_S1/S2	9.55633	12.304	13.5577	11.747	11.5224	39.5852	45.4082	39.7711	39.4527	38.2395	2.44551	3.86227	3.63577	4.49423	3.51684
bIRI_1	FR_PT	14.1402	9.31665	7.35842	6.99145	8.02166	54.2074	54.8961	61.3331	56.5357	54.2028	3.29329	3.36901	4.3435	4.55423	3.81072
bIRI_2	FR_PT	6.26278	7.49934	9.03201	11.0861	8.34751	33.6581	38.5343	40.7782	39.3598	36.5642	4.03967	3.47619	3.70721	4.28773	3.61888
bIRI_3	FR_PT	7.62468	13.0843	11.489	9.38986	10.0622	39.5275	44.2134	43.4197	42.6929	40.1866	2.22824	4.00431	3.26042	4.06865	3.26916
2-tailed paired t test						0.0314243					0.139608					0.00543048
		Total lactate intensity
bIRI_1	PT_S1/S2	1.12864
bIRI_2	PT_S1/S2	0.704278
bIRI_3	PT_S1/S2	1.82016
bIRI_1	FR_PT	1.48672
bIRI_2	FR_PT	0.968296
bIRI_3	FR_PT	2.27103
2-tailed paired t test		0.0219973

## Sheet: Fig. 4J
		Glutamine M+3 13C enrichment (%)					Glu M+3 13C enrichment (%)
		15 min	30 min	60 min	120 min	AUC	15 min	30 min	60 min	120 min	AUC
bIRI_1	PT_S1/S2	54.4083	63.1858	65.1545	65.3245	59.4124	0.843588	1.53303	1.72117	1.85165	1.50124
bIRI_2	PT_S1/S2	50.7578	62.2419	62.1362	64.4546	57.4298	1.62265	1.56142	1.8394	1.80305	1.63613
bIRI_3	PT_S1/S2	59.4526	62.7847	67.5749	63.67	60.4618	0.918594	1.69022	1.93955	1.94668	1.64574
bIRI_1	FR_PT	53.0121	61.862	63.9284	62.0894	57.7211	0.848503	1.36606	1.54119	1.77756	1.38454
bIRI_2	FR_PT	43.891	60.4776	59.2003	62.6132	54.6794	1.51929	1.40505	1.70562	1.73203	1.52597
bIRI_3	FR_PT	58.3967	60.9256	64.6393	60.103	57.9886	0.902577	1.5096	1.62147	1.53209	1.38694
2-tailed paired t test						0.0184063					0.079209

## Sheet: Fig. 4K
		U-13C6-Glucose	U-13C5-Glutamine	U-13C18-Linoleate
		120 min	120 min	120 min
bIRI_1	FR_PT	4.55423	14.0299	3.37631
bIRI_2	FR_PT	4.28773	14.944	3.51087
bIRI_3	FR_PT	4.06865	17.9113	3.25001
one-way ANOVA test
ANOVA summary
F	99.85
P value	<0,0001
P value summary	****
Significant diff. among means (P < 0.05)?	Yes
R squared	0.9708

## Sheet: Fig. 4L
		Hexose M+6/total hexose ratio (%)	Glu M+2 13C enrichment (%)	G3P M+3 13C enrichment (%)
		AUC	AUC	AUC
Sham_1	PT_S1/S2	21.335	5.23948	29.6985
Sham_2	PT_S1/S2	23.6689	5.01823	30.5586
Sham_3	PT_S1/S2	22.6146	5.52492	31.588
Sham_1	PT_S3	13.7487	5.01053	28.7832
Sham_2	PT_S3	16.1754	4.81553	30.1358
Sham_3	PT_S3	16.1056	4.89205	31.0207
bIRI_1	PT_S1/S2	10.4247	4.1289	31.9868
bIRI_2	PT_S1/S2	9.77349	3.92197	36.0148
bIRI_3	PT_S1/S2	11.5224	3.51684	31.4619
bIRI_1	PT_S3	7.02365	3.70727	33.5107
bIRI_2	PT_S3	5.90196	3.6324	34.5222
bIRI_3	PT_S3	7.30089	2.91996	28.5082
two way ANOVA test
	Hexose M+6/total hexose ratio (%)							Glu M+2 13C enrichment (%)							G3P M+3 13C enrichment (%)
	Source of Variation	% of total variation	P value	P value summary	Significant?			Source of Variation	% of total variation	P value	P value summary	Significant?			Source of Variation	% of total variation	P value	P value summary	Significant?
	Interaction	1.993	0.0264	*	Yes			Interaction	0.06621	0.8206	ns	No			Interaction	0.153	0.8954	ns	No
	Row Factor	74.44	<0,0001	****	Yes			Row Factor	84	<0,0001	****	Yes			Row Factor	29.9	0.0945	ns	No
	Column Factor	21.4	<0,0001	****	Yes			Column Factor	6.285	0.0518	ns	No			Column Factor	3.447	0.5376	ns	No

## Sheet: Fig. 4M
		Glu M+2 13C enrichment (%)
		AUC
Sham_1	PT_S1/S2	2.7901
Sham_2	PT_S1/S2	2.46234
Sham_3	PT_S1/S2	2.94581
Sham_1	PT_S3	2.67005
Sham_2	PT_S3	2.30253
Sham_3	PT_S3	2.76947
bIRI_1	PT_S1/S2	2.54127
bIRI_2	PT_S1/S2	2.53324
bIRI_3	PT_S1/S2	2.63254
bIRI_1	PT_S3	2.48258
bIRI_2	PT_S3	2.54537
bIRI_3	PT_S3	2.23587
two way ANOVA test
	Source of Variation	% of total variation	P value	P value summary	Significant?
	Interaction	0.003142	0.9851	ns	No
	Row Factor	17.47	0.1881	ns	No
	Column Factor	15.03	0.2186	ns	No

## Sheet: Fig. 4N
		Gln M+5 13C enrichment (%)	Glu M+5 13C enrichment (%)	Glu M+3 13C enrichment (%)	Asp M+4 13C enrichment (%)	Malate M+4 13C enrichment (%)
		AUC	AUC	AUC	AUC	AUC
Sham_1	PT_S1/S2	58.1419	14.8248	2.45884	13.7133	14.5194
Sham_2	PT_S1/S2	57.8182	13.7863	1.57182	10.5583	11.4459
Sham_3	PT_S1/S2	55.0621	15.6714	2.1793	13.0179	13.9078
Sham_1	PT_S3	53.0021	16.2848	2.27671	13.8702	13.8735
Sham_2	PT_S3	48.8808	15.4613	1.30112	10.6659	10.9358
Sham_3	PT_S3	47.6946	17.0094	1.97315	11.9338	13.5807
bIRI_1	PT_S1/S2	59.4124	9.40703	1.50124	8.74108	8.58245
bIRI_2	PT_S1/S2	57.4298	9.3517	1.63613	7.6681	10.9426
bIRI_3	PT_S1/S2	60.4618	12.4012	1.64574	10.6968	10.0662
bIRI_1	PT_S3	59.5298	9.26891	1.35543	8.93196	8.24726
bIRI_2	PT_S3	55.2817	9.12709	1.51287	8.31687	11.223
bIRI_3	PT_S3	56.5106	10.6929	1.29074	10.3854	9.3817
two way ANOVA test
	Gln M+5 13C enrichment (%)							Glu M+5 13C enrichment (%)							Glu M+3 13C enrichment (%)							Asp M+4 13C enrichment (%)							Malate M+4 13C enrichment (%)
	Source of Variation	% of total variation	P value	P value summary	Significant?			Source of Variation	% of total variation	P value	P value summary	Significant?			Source of Variation	% of total variation	P value	P value summary	Significant?			Source of Variation	% of total variation	P value	P value summary	Significant?			Source of Variation	% of total variation	P value	P value summary	Significant?
	Interaction	10.85	0.0671	ns	No			Interaction	3.424	0.1389	ns	No			Interaction	0.005839	0.9773	ns	No			Interaction	0.3156	0.8001	ns	No			Interaction	0.09025	0.8894	ns	No
	Row Factor	35.65	0.005	**	Yes			Row Factor	85.97	<0,0001	****	Yes			Row Factor	37.87	0.0458	*	Yes			Row Factor	62.83	0.0061	**	Yes			Row Factor	64.09	0.005	**	Yes
	Column Factor	34.14	0.0056	**	Yes			Column Factor	0.4614	0.5631	ns	No			Column Factor	7.846	0.3136	ns	No			Column Factor	0.01474	0.9563	ns	No			Column Factor	0.8058	0.6792	ns	No
