# Supplementary material for: Analyzing cell-type-specific dynamics of metabolism in kidney repair
Source: Nat Metab. 2022 Aug 25;4(9):1109–18. doi: 10.1038/s42255-022-00615-8 (PMC9499864; doi:10.1038/s42255-022-00615-8)
Supplement: Supplementary file 5 — Statistical Source Data [file 42255_2022_615_MOESM5_ESM.xlsx]

## Sheet: Sup Fig. 3B
Spearman correlation
un-labeled	R		13C-labeled	R
Lactate	0.311358		Lactate M+3	0.350159
Glutamine	0.515715		Glutamate M+1	0.457101
Glutamate	0.662702		Glutamate M+2	0.358099
G3P	0.530684		G3P M+3	0.587316
3PG	0.387015		3PG M+3	0.342678
Hexose	0.732853		Hexose M+6	0.695442
Mean	0.523388		Mean	0.465133
SD	0.145459		SD	0.133981

## Sheet: Sup Fig. 3D
Spearman correlation
un-labeled	R		13C-labeled	R
Lactate	0.870936		Lactate M+3	0.84532
Glutamine	0.929557		Glutamate M+1	0.965025
Glutamate	0.968966		Glutamate M+2	0.951724
G3P	0.94532		G3P M+3	0.988177
3PG	0.916749		3PG M+3	0.906897
Hexose	0.975862		Hexose M+6	0.973399
Mean	0.934565		Mean	0.938424
SD	0.0351086		SD	0.0487262

## Sheet: Sup Fig. 3E
Ratio
Cluster	Lactate M+3 13C enrichment	Glu M+2 13C enrichment	G3P M+3 13C enrichment	3PG M+3 13C enrichment	Hexose M+6/total hexose ratio
0	0.97486	1.08996	1.00278	1.05928	1.06361
1	0.935213	1.14255	0.965524	1.03876	1.08486
2	0.993276	1.19265	0.960198	1.06531	1.05518
3	0.990105	1.06535	0.974009	1.0271	1.08822
4	0.93918	1.06582	0.864611	0.99256	1.05382
5	0.934416	1.06974	1.03958	1.06832	1.04359
6	1.03573	1.09618	0.968585	1.03229	1.07853
7	0.967993	1.06183	1.03301	1.05025	1.07102
8	0.990633	1.05772	0.946399	1.06883	1.09816
9	0.954674	1.00245	0.975816	1.06724	1.02687
10	1.00141	1.08219	0.963394	1.06778	1.09932
11	0.993776	0.990009	0.960507	1.01569	1.05633
12	0.970905	1.11103	0.899036	1.07006	1.03588
13	0.981034	1.14925	0.949257	1.02391	1.04577
14	0.951012	0.986537	1.0017	1.04396	1.00144
15	1.05599	0.963051	0.971232	1.05281	1.09983
16	1.10592	1.0323	0.979289	1.06381	0.998581
17	0.940566	1.01957	1.00052	1.00834	1.02418
18	0.930934	1.11643	1.01297	1.06687	1.04654
19	0.99455	0.999975	0.943327	1.02884	1.02184
20	0.953686	1.034	0.939797	1.04938	1.02108
21	1.02489	1.11482	0.921899	1.02369	1.07203
22	1.02945	1.11385	0.95248	1.00866	1.03056
23	1.01257	1.01876	0.930123	1.0679	1.04623
24	1.00659	1.04509	0.940531	0.986337	0.969428
25	0.975278	1.13065	0.991802	1.05974	1.11823
26	0.972478	1.17492	0.906472	1.07567	1.09686
27	0.869382	1.10985	0.766512	0.937249	0.954572
28	0.984582	1.10017	1.00851	1.03853	1.14899
mean	0.981761	1.07368	0.957582	1.03997	1.0535
SD	0.0441794	0.0573599	0.052792	0.0312427	0.0424697

## Sheet: Sup Fig. 3F
Ratio
Cluster	Lactate M+3 13C enrichment	Glu M+2 13C enrichment	G3P M+3 13C enrichment	3PG M+3 13C enrichment	Hexose M+6/total hexose ratio
0	0.920764	1.09999	0.969113	1.06063	1.10065
1	0.901032	1.15465	0.972796	1.04469	1.06762
2	1.00262	1.17902	0.95846	1.07612	1.03593
3	0.95199	1.09648	0.983833	1.04945	1.0715
4	0.977208	1.04697	0.863602	1.03975	1.02375
5	0.948318	1.04378	0.941503	1.07463	1.05687
6	1.04419	1.05745	0.96702	1.04128	1.04265
7	0.939408	1.03693	1.0037	1.05879	1.04718
8	0.972759	1.02317	0.940807	1.07666	1.04847
9	0.965024	1.01569	0.922899	1.0658	0.998586
10	0.949908	1.11587	0.893864	1.07803	1.08543
11	0.985973	1.06841	0.927213	1.03413	1.02502
12	0.998829	1.09252	0.89349	1.09136	0.993948
13	0.952503	1.13483	0.964007	1.02732	1.03173
14	0.906045	0.939776	0.98717	1.04814	0.968601
15	0.96171	0.867878	0.880726	1.04736	0.978528
16	1.0796	1.09525	0.964141	1.08984	0.989587
17	0.966246	0.986811	0.914121	1.00769	1.00058
18	0.908331	1.05613	0.957285	1.07393	1.04133
19	0.970873	0.953656	0.889188	1.02402	1.00885
20	0.963413	1.04155	0.942655	1.05836	1.01347
21	1.06152	0.995991	0.902032	1.00929	1.04253
22	1.00258	1.01785	0.933495	1.02746	0.987224
23	1.04753	1.04581	0.855807	1.09997	1.02125
24	0.985235	1.00969	0.95162	0.985234	0.931326
25	1.03928	1.08103	0.971987	1.08098	1.04691
26	0.98255	1.1072	0.864349	1.06919	1.08425
27	0.917262	1.07445	0.798797	1.01987	0.975953
28	0.926597	0.98749	0.933119	1.06255	0.942908
mean	0.973424	1.04918	0.929269	1.0525	1.02285
SD	0.0463701	0.065172	0.0462806	0.0273461	0.0410753

## Sheet: Sup Fig. 3G
Ratio
Cluster	Lactate M+3 13C enrichment	Glu M+2 13C enrichment	G3P M+3 13C enrichment	3PG M+3 13C enrichment	Hexose M+6/total hexose ratio
0	0.944509	1.0092	0.966423	1.00127	1.03483
1	0.963452	1.01059	1.00753	1.00571	0.98411
2	1.0094	0.988576	0.99819	1.01015	0.981757
3	0.961504	1.02922	1.01009	1.02175	0.984639
4	1.04049	0.98232	0.998834	1.04755	0.971461
5	1.01488	0.975733	0.90566	1.0059	1.01272
6	1.00817	0.964675	0.998384	1.00871	0.966733
7	0.97047	0.976553	0.971623	1.00813	0.977742
8	0.981956	0.967333	0.994092	1.00732	0.954754
9	1.01084	1.01321	0.945771	0.998653	0.972452
10	0.948568	1.03112	0.927828	1.00961	0.987362
11	0.992148	1.07919	0.965338	1.01815	0.970354
12	1.02876	0.983337	0.993832	1.01991	0.959522
13	0.970917	0.987454	1.01554	1.00333	0.986573
14	0.952716	0.952602	0.98549	1.004	0.967205
15	0.910722	0.901176	0.906813	0.994831	0.889708
16	0.9762	1.06098	0.984532	1.02447	0.990994
17	1.0273	0.96787	0.913645	0.999355	0.976956
18	0.97572	0.945989	0.945023	1.00662	0.995017
19	0.976193	0.95368	0.942608	0.99532	0.987291
20	1.0102	1.0073	1.00304	1.00856	0.992545
21	1.03574	0.893413	0.97845	0.985933	0.972485
22	0.973901	0.913812	0.980068	1.01864	0.957949
23	1.03453	1.02656	0.920102	1.03003	0.976127
24	0.978784	0.96612	1.01179	0.998881	0.960696
25	1.06563	0.956109	0.980022	1.02004	0.936224
26	1.01036	0.942365	0.953531	0.993977	0.988505
27	1.05507	0.968096	1.04212	1.08815	1.0224
28	0.941106	0.897579	0.925243	1.02313	0.82064
mean	0.992077	0.977661	0.971435	1.01235	0.971716
SD	0.036711	0.044568	0.0358265	0.0190137	0.0383638

## Sheet: Sup Fig. 3I
Spearman correlation
un-labeled	R		13C-labeled	R
Lactate	0.218771		Lactate M+3	0.248156
Glutamine	0.412833		Glutamate M+2	0.245664
Glutamate	0.475437		G3P M+3	0.43347
G3P	0.42743		3PG M+3	0.308188
3PG	0.31548		Hexose M+6	0.498617
Hexose	0.535259
Linoleate	0.615767
Mean	0.428711		Mean	0.346819
SD	0.122868		SD	0.10199

## Sheet: Sup Fig. 3J
Spearman correlation
un-labeled	R		13C-labeled	R
Lactate	0.704348		Lactate M+3	0.661739
Glutamine	0.895652		Glutamate M+2	0.838261
Glutamate	0.826087		G3P M+3	0.892174
G3P	0.9		3PG M+3	0.892174
3PG	0.80087		Hexose M+6	0.846957
Hexose	0.8
Linoleate	0.826957
Mean	0.821988		Mean	0.826261
SD	0.0613217		SD	0.0852394
