# Supplementary material for: Analyzing cell-type-specific dynamics of metabolism in kidney repair
Source: Nat Metab. 2022 Aug 25;4(9):1109–18. doi: 10.1038/s42255-022-00615-8 (PMC9499864; doi:10.1038/s42255-022-00615-8)
Supplement: Supplementary file 6 — Statistical Source Data [file 42255_2022_615_MOESM6_ESM.xlsx]

## Sheet: Sup Fig. 4D
	Hexose M+6/total hexose ratio (%)					3PG M+3 13C enrichment (%)					G3P M+3 13C enrichment (%)					R5P/X5P M+3 13C enrichment (%)					Lactate M+3 13C enrichment (%)					Glu M+2 13C enrichment (%)
	0 min	15 min	30 min	60 min	120 min	0 min	15 min	30 min	60 min	120 min	0 min	15 min	30 min	60 min	120 min	0 min	15 min	30 min	60 min	120 min	0 min	15 min	30 min	60 min	120 min	0 min	15 min	30 min	60 min	120 min
Average	0	0.24516	0.245567	0.186066	0.180464	0	0.252899	0.385317	0.389517	0.406017	0	0.226603	0.301848	0.32781	0.334766	0	0.183378	0.248253	0.25782	0.289247	0	0.458164	0.519944	0.542743	0.496237	0	0.0421868	0.0540308	0.058319	0.0576917
Pixel 1	0	0.292127	0.262843	0.21594	0.181616	0	0.272142	0.410112	0.425014	0.426423	0	0.222422	0.256728	0.379152	0.312616	0	0.217005	0.256852	0.445187	0.3703	0	0.360791	0.529008	0.577694	0.474096	0	0.0402874	0.0572629	0.0641376	0.064364
Pixel 2	0	0.187764	0.18156	0.121487	0.109426	0	0.230333	0.3363	0.394282	0.407645	0	0.148739	0.245764	0.353678	0.35133	0	0.136293	0.176496	0.175025	0.269651	0	0.433051	0.463052	0.5891	0.488485	0	0.0463246	0.0540147	0.0626777	0.0453086

## Sheet: Sup Fig. 4E
	Gln M+5 13C enrichment (%)					Glu M+5 13C enrichment (%)					Glu M+3 13C enrichment (%)					Asp M+4 13C enrichment (%)					Malate M+4 13C enrichment (%)
	0 min	15 min	30 min	60 min	120 min	0 min	15 min	30 min	60 min	120 min	0 min	15 min	30 min	60 min	120 min	0 min	15 min	30 min	60 min	120 min	0 min	15 min	30 min	60 min	120 min
Average	0	0.554675	0.611147	0.613526	0.6095	0	0.130185	0.128802	0.170726	0.189006	0	0.0162723	0.0274538	0.0278138	0.0242204	0	0.102617	0.142435	0.159956	0.148543	0	0.0948915	0.145434	0.161457	0.174374
Pixel 1	0	0.559049	0.524172	0.546214	0.577481	0	0.105219	0.114828	0.188504	0.177886	0	0.0207132	0.0355973	0.0319246	0.0170693	0	0.0811284	0.118721	0.152295	0.158441	0	0.09293	0.137463	0.179501	0.19138
Pixel 2	0	0.534119	0.517331	0.534917	0.585225	0	0.15512	0.143842	0.186415	0.202624	0	0.012737	0.0248988	0.0212116	0.016059	0	0.106022	0.154939	0.126098	0.121636	0	0.0970214	0.119187	0.151884	0.138079

## Sheet: Sup Fig. 4F
	Glu M+2 13C enrichment (%)
	0 min	60 min	120 min
Average	0	0.0387388	0.0319276
Pixel 1	0	0.0415463	0.0329168
Pixel 2	0	0.0264042	0.0267524
