# Supplementary material for: Analyzing cell-type-specific dynamics of metabolism in kidney repair
Source: Nat Metab. 2022 Aug 25;4(9):1109–18. doi: 10.1038/s42255-022-00615-8 (PMC9499864; doi:10.1038/s42255-022-00615-8)
Supplement: Supplementary file 7 — Statistical Source Data [file 42255_2022_615_MOESM7_ESM.xlsx]

## Sheet: Sup Fig.5A
Blood Urea (mmol/L)
treatment	day 0	day 1	day 2	day 3	day 7	day 14		AUC		2 tailed t test
bIRI_1	6.72	44.4	86.6	65.6	36.52	29.8		603.52		0.000259231
bIRI_2	9.87	57	71.8	60	31.44	25		544.155
bIRI_3	<3,33	66.4	53.6	48.2	35.4	17.24		497.205
treatment	day 0	day 1	day 2	day 3	day 7	day 14		AUC
sham_1	7.7	8.97	10.8	11.4	5.55	11.3		122.195
sham_2	11.14	8.81	9.09	13.6	9.94	13.6		159.74
sham_3	9.82	10.1	12.4	13.2	9.96	11.6		155.79
<3.33	value is underrange, could not be used in average calculations
>100	value is overrange
