# Supplementary material for: Analyzing cell-type-specific dynamics of metabolism in kidney repair
Source: Nat Metab. 2022 Aug 25;4(9):1109–18. doi: 10.1038/s42255-022-00615-8 (PMC9499864; doi:10.1038/s42255-022-00615-8)
Supplement: Supplementary file 8 — Statistical Source Data [file 42255_2022_615_MOESM8_ESM.xlsx]

## Sheet: Sup Fig. 7E
		Hexose M+6/total hexose ratio (%)				3PG M+3 13C enrichment (%)				G3P M+3 13C enrichment (%)				Lactate M+3 13C enrichment (%)				Glu M+2 13C enrichment (%)
		15 min	30 min	60 min	AUC	15 min	30 min	60 min	AUC	15 min	30 min	60 min	AUC	15 min	30 min	60 min	AUC	15 min	30 min	60 min	AUC
Kidney_1	cREC	26.3643	29.3231	20.1128	22.6155	41.863	49.0981	49.8891	41.3498	14.6056	18.06	17.9263	14.9055	36.6695	39.3471	39.5521	33.8106	9.94415	13.2862	12.1104	10.496
Kidney_2	cREC	21.6863	20.6444	24.264	19.2292	34.9216	45.0092	48.1889	37.6561	11.5633	14.7398	16.8328	12.6265	34.0961	36.6329	38.2633	31.8272	7.80632	9.98696	12.2432	8.75749
Kidney_3	cREC	18.6096	24.529	23.53	19.7333	41.0037	47.5545	46.2396	39.6437	13.1857	17.2259	20.1781	14.8007	34.4546	36.684	41.83	32.8276	10.4617	11.6828	12.47	10.114
Kidney_1	gREC	24.113	27.1709	19.9694	21.2097	35.1039	51.4022	49.6709	40.4695	15.0703	19.1238	20.3563	16.0281	37.947	39.0457	44.2115	35.1818	7.04734	9.56187	9.61666	7.7517
Kidney_2	gREC	23.037	22.7203	23.6864	20.2009	26.7892	48.3681	46.9895	36.5827	12.681	16.2327	18.4856	13.8789	39.1007	39.3945	33.9808	33.0433	6.23183	8.81687	10.7183	7.54386
Kidney_3	gREC	18.5468	23.2091	18.9145	18.0688	41.8034	51.2297	43.1376	40.4464	16.3465	19.55	17.8963	15.8919	34.3365	41.1192	44.4401	35.1139	7.19596	9.60347	8.70867	7.57746
2 tailed T test					0.492121				0.585583				0.00181869				0.0397394				0.0456969
